# Supplementary material for: Assessment of the Impact of Lower Urinary Tract Dysfunction on Quality of Life in Multiple Sclerosis Patients in Saudi Arabia—A Cross-Sectional Study
Source: Healthcare (Basel). 2023 Oct 9;11(19):2694. doi: 10.3390/healthcare11192694 (PMC10572286; doi:10.3390/healthcare11192694)
Supplement: Supplementary file 1 [file healthcare-11-02694-s001.zip]

Archive with 1 entries (1 files):
- healthcare-2578749-supplementary.pdf
